# Supplementary material for: Prevalence and Characterization of Extended-Spectrum β-Lactamase-Producing Antibiotic-Resistant Escherichia coli and Klebsiella pneumoniae in Ready-to-Eat Street Foods
Source: Antibiotics (Basel). 2021 Jul 13;10(7):850. doi: 10.3390/antibiotics10070850 (PMC8300707; doi:10.3390/antibiotics10070850)
Supplement: Supplementary file 1 [file antibiotics-10-00850-s001.zip]

Archive with 1 entries (1 files):
- antibiotics-1265998-supplementary.pdf
